# Supplementary material for: Safety Assessment of Concurrent Vaccination with the HPV Vaccine and the COVID-19 Vaccine in Fujian Province, China: A Retrospective Study
Source: Vaccines (Basel). 2024 Jun 18;12(6):673. doi: 10.3390/vaccines12060673 (PMC11209349; doi:10.3390/vaccines12060673)
Supplement: Supplementary file 1 [file vaccines-12-00673-s001.zip]

Archive with 1 entries (1 files):
- vaccines-2978803-supplement.pdf
